# Supplementary material for: The Effectiveness of Thermal Stimulation Plus Conventional Therapy for Functional Recovery After Stroke: A Systematic Review and Meta-Analysis
Source: J Clin Med. 2024 Nov 18;13(22):6937. doi: 10.3390/jcm13226937 (PMC11594389; doi:10.3390/jcm13226937)
Supplement: Supplementary file 1 [file jcm-13-06937-s001.zip]

Archive with 1 entries (1 files):
- jcm-3230013-supplementary.pdf
